# Supplementary material for: Assembly Characteristics and Influencing Factors of the Soil Microbial Community in the Typical Forest of Funiu Mountain
Source: Microorganisms. 2024 Nov 18;12(11):2355. doi: 10.3390/microorganisms12112355 (PMC11596301; doi:10.3390/microorganisms12112355)
Supplement: Supplementary file 1 [file microorganisms-12-02355-s001.zip]

Archive with 1 entries (1 files):
- microorganisms-3282370-supplementary.pdf
